# Supplementary material for: Tuning the dynamic range of bacterial promoters regulated by ligand-inducible transcription factors
Source: Nat Commun. 2018 Jan 4;9:64. doi: 10.1038/s41467-017-02473-5 (PMC5754348; doi:10.1038/s41467-017-02473-5)
Supplement: Supplementary file 4 — Supplementary Data 1 [file 41467_2017_2473_MOESM4_ESM.xlsx]

## Sheet: Sheet 1
	Upstream	Activator binding sites	-35	Spacer	-10	-6 to -1	5'UTR		Library of -35 and -10 sites in Fig. 2a
AraC library	Up1	catagcatttttatccataagattagcggatcctacct	Library	ttgtgagcggataacaa	Library	ttcttc	UTR1
LasR library	Up1	atctatctcatttgctagt	Library	ttgtgagcggataacaa	Library	ttcttc	UTR1
Pbad(ara-WT)	Up1	catagcatttttatccataagattagcggatcctac	ctgacg	ctttttatcgcaactctc	tactgt	ttctcc	UTR1
Pxyl-WT	Up1	XylI1+I2	ttgtt	ttcccctgtttagttgc	taaaaa	ttggtt	UTR1
Prhl-WT	Up1	RhlO*	ttaccg	ttagctttcgaattggc	taaaaa	gtgttc	UTR1
Plux-WT	Up1	LuxO*	tttacg	caagaaaatggtttgt	tatagt	cgaatg	UTR1
Plas-WT	Up1	LasO	ttataa	aattatgaaatttgca	taaatt	cttcat	Gcatgccacttaaaaaggagatcaacaatgaaagcaattttcgtactgaaacatcttaatcatgctaaggagaaatactagt
Pcin-WT	Up1	CinO	tttccg	atccggctcgcctgaac	cattct	gctttc	UTR1
Para/lac-dE	Up1	AraI1+I2	d	Spacer-LacOs	E	Disc	UTR-LacO1
Para/lac-dF	Up1	AraI1+I2	d	Spacer-LacOs	F	Disc	UTR-LacO1
Para/lac-bD	Up1	AraI1+I2	b	Spacer-LacOs	D	Disc	UTR-LacO1
Para/lac-eG	Up1	AraI1+I2	e	Spacer-LacOs	G	Disc	UTR-LacO1
Para/tet-dE	Up2	AraI1+I2	d	Spacer-TetO2	E	Disc	UTR-TetO2
Para/tet-dF	Up2	AraI1+I2	d	Spacer-TetO2	F	Disc	UTR-TetO2
Para/tet-bD	Up2	AraI1+I2	b	Spacer-TetO2	D	Disc	UTR-TetO2
Para/tet-eG	Up2	AraI1+I2	e	Spacer-TetO2	G	Disc	UTR-TetO2
Pxyl/lac-dE	Up1	XylI1+I2	d	Spacer-LacOs	E	Disc	UTR-LacO1
Pxyl/lac-dF	Up1	XylI1+I2	d	Spacer-LacOs	F	Disc	UTR-LacO1
Pxyl/lac-bD	Up1	XylI1+I2	b	Spacer-LacOs	D	Disc	UTR-LacO1
Pxyl/lac-eG	Up1	XylI1+I2	e	Spacer-LacOs	G	Disc	UTR-LacO1
Pxyl/tet-dE	Up2	XylI1+I2	d	Spacer-TetO2	E	Disc	UTR-TetO2
Pxyl/tet-dF	Up2	XylI1+I2	d	Spacer-TetO2	F	Disc	UTR-TetO2
Pxyl/tet-bD	Up2	XylI1+I2	b	Spacer-TetO2	D	Disc	UTR-TetO2
Pxyl/tet-eG	Up2	XylI1+I2	e	Spacer-TetO2	G	Disc	UTR-TetO2
Prhl/lac-dE	Up1	RhlO	d	Spacer-LacOs	E	Disc	UTR-LacO1
Prhl/lac-dF	Up1	RhlO	d	Spacer-LacOs	F	Disc	UTR-LacO1
Prhl/lac-bD	Up1	RhlO	b	Spacer-LacOs	D	Disc	UTR-LacO1
Prhl/lac-eG	Up1	RhlO	e	Spacer-LacOs	G	Disc	UTR-LacO1
Prhl/tet-dE	Up2	RhlO	d	Spacer-TetO2	E	Disc	UTR-TetO2
Prhl/tet-dF	Up2	RhlO	d	Spacer-TetO2	F	Disc	UTR-TetO2
Prhl/tet-bD	Up2	RhlO	b	Spacer-TetO2	D	Disc	UTR-TetO2
Prhl/tet-eG	Up2	RhlO	e	Spacer-TetO2	G	Disc	UTR-TetO2
Plas/lac-dE	Up1	LasO	d	Spacer-LacOs	E	Disc	UTR-LacO1
Plas/lac-dF	Up1	LasO	d	Spacer-LacOs	F	Disc	UTR-LacO1
Plas/lac-bD	Up1	LasO	b	Spacer-LacOs	D	Disc	UTR-LacO1
Plas/lac-eG	Up1	LasO	e	Spacer-LacOs	G	Disc	UTR-LacO1
Plas/tet-dE	Up2	LasO	d	Spacer-TetO2	E	Disc	UTR-TetO2
Plas/tet-dF	Up2	LasO	d	Spacer-TetO2	F	Disc	UTR-TetO2
Plas/tet-bD	Up2	LasO	b	Spacer-TetO2	D	Disc	UTR-TetO2
Plas/tet-eG	Up2	LasO	e	Spacer-TetO2	G	Disc	UTR-TetO2
Plux/lac-dE	Up1	LuxO	d	Spacer-LacOs	E	Disc	UTR-LacO1
Plux/lac-dF	Up1	LuxO	d	Spacer-LacOs	F	Disc	UTR-LacO1
Plux/lac-bD	Up1	LuxO	b	Spacer-LacOs	D	Disc	UTR-LacO1
Plux/lac-eG	Up1	LuxO	e	Spacer-LacOs	G	Disc	UTR-LacO1
Plux/tet-dE	Up2	LuxO	d	Spacer-TetO2	E	Disc	UTR-TetO2
Plux/tet-dF	Up2	LuxO	d	Spacer-TetO2	F	Disc	UTR-TetO2
Plux/tet-bD	Up2	LuxO	b	Spacer-TetO2	D	Disc	UTR-TetO2
Plux/tet-eG	Up2	LuxO	e	Spacer-TetO2	G	Disc	UTR-TetO2
Para/lac/tet-dE	Up2	AraI1+I2	d	Spacer-LacOs	E	Disc	UTR-TetO2
Para/lac/tet-dF	Up2	AraI1+I2	d	Spacer-LacOs	F	Disc	UTR-TetO2
Para/lac/tet-bD	Up2	AraI1+I2	b	Spacer-LacOs	D	Disc	UTR-TetO2
Para/lac/tet-eG	Up2	AraI1+I2	e	Spacer-LacOs	G	Disc	UTR-TetO2
Pxyl/lac/tet-dE	Up2	XylI1+I2	d	Spacer-LacOs	E	Disc	UTR-TetO2
Pxyl/lac/tet-dF	Up2	XylI1+I2	d	Spacer-LacOs	F	Disc	UTR-TetO2
Pxyl/lac/tet-bD	Up2	XylI1+I2	b	Spacer-LacOs	D	Disc	UTR-TetO2
Pxyl/lac/tet-eG	Up2	XylI1+I2	e	Spacer-LacOs	G	Disc	UTR-TetO2
Prhl/lac/tet-dE	Up2	RhlO	d	Spacer-LacOs	E	Disc	UTR-TetO2
Prhl/lac/tet-dF	Up2	RhlO	d	Spacer-LacOs	F	Disc	UTR-TetO2
Prhl/lac/tet-bD	Up2	RhlO	b	Spacer-LacOs	D	Disc	UTR-TetO2
Prhl/lac/tet-eG	Up2	RhlO	e	Spacer-LacOs	G	Disc	UTR-TetO2
Plas/lac/tet-dE	Up2	LasO	d	Spacer-LacOs	E	Disc	UTR-TetO2
Plas/lac/tet-dF	Up2	LasO	d	Spacer-LacOs	F	Disc	UTR-TetO2
Plas/lac/tet-bD	Up2	LasO	b	Spacer-LacOs	D	Disc	UTR-TetO2
Plas/lac/tet-eG	Up2	LasO	e	Spacer-LacOs	G	Disc	UTR-TetO2
Plux/lac/tet-dE	Up2	LuxO	d	Spacer-LacOs	E	Disc	UTR-TetO2
Plux/lac/tet-dF	Up2	LuxO	d	Spacer-LacOs	F	Disc	UTR-TetO2
Plux/lac/tet-bD	Up2	LuxO	b	Spacer-LacOs	D	Disc	UTR-TetO2
Plux/lac/tet-eG	Up2	LuxO	e	Spacer-LacOs	G	Disc	UTR-TetO2
Upstream
Up1	cttcccaaccttaccagagggcgccccagctggcaattccgacgtctgtgtggaattgtgagcggataacaatttcacacagggccctcggacaccgaggagaatgtcaagaggcgaacacacaacgtcttggagcgccagaggaggaacgagctaaaacggagcttttttgccctgcgtgaccagatcccggagttggaaaacaatgaaaaggcccccaaggtagttatccttaaaaaagccacagcatacatcctgtccgtccaagcagaggagcaaaagctcatttctgaagaggacttgttgcggaaacgacgagaacagttgaaacacaaacttgaacagctacggaactcttgtgcgtaaggaaaagtaaggaaaacgattccttctaacaga…
Up2	cttcccaaccttaccagagggcgccccagctggcaattccgacgtctgtgtggatccctatcagtgatagagattcacacagggccctcggacaccgaggagaatgtcaagaggcgaacacacaacgtcttggagcgccagaggaggaacgagctaaaacggagcttttttgccctgcgtgaccagatcccggagttggaaaacaatgaaaaggcccccaaggtagttatccttaaaaaagccacagcatacatcctgtccgtccaagcagaggagcaaaagctcatttctgaagaggacttgttgcggaaacgacgagaacagttgaaacacaaacttgaacagctacggaactcttgtgcgtaaggaaaagtaaggaaaacgattccttctaacaga…
Activator binding site
AraI1+I2	catagcatttttatccataagattagcggatcctacct
XylI1+I2	gaaataaaccaaaaatcgtaatcgaaagataaaaatctgtaa
RhlO	tcctgtgaaatctggcagt
LasO	aatctatctcatttgctagt
LuxO	acctgtaggatcgtacagt
-35 and -10 sites
d (in hybrid promoter construction)	tttact**
f	ttgaca
E	gatact
F	gataat
Spacer-LacOs	(t)tgtgagcgctcacaatt
Spacer-TetO2	tccctatcagtgataga(ga)
Disc (discriminator)	gagcac
UTR1	Atgcatgccacttaaaaaggagatcaacaatgaaagcaattttcgtactgaaacatcttaatcatgctaaggagaaatactagt
UTR-LacO1	Aattgtgagcggataacaattgcatgccacttaaaaaggagatcaacaatgaaagcaattttcgtactgaaacatcttaatcatgctaaggagaaatactagt
UTR-TetO2	Atccctatcagtgatagagatgcatgccacttaaaaaggagatcaacaatgaaagcaattttcgtactgaaacatcttaatcatgctaaggagaaatactagt
Red indicates LacI binding site
Blue indicates TetR binding site
Capital "A" indicates putative transcription initiation site
** A slightly different -35 site to "d" in library promoters
Base pairs in brackets indicates a overlapping to their upstream and downstream sequence
