# Supplementary material for: Tuning the dynamic range of bacterial promoters regulated by ligand-inducible transcription factors
Source: Nat Commun. 2018 Jan 4;9:64. doi: 10.1038/s41467-017-02473-5 (PMC5754348; doi:10.1038/s41467-017-02473-5)
Supplement: Supplementary file 5 — Supplementary Data 2 [file 41467_2017_2473_MOESM5_ESM.xlsx]

## Sheet: Sheet1
	A		B		C		D		E		F		G		H
a	133	137	141	144	178	182	150	154	142	145	158	159	122	126	112	113
d	61	65	17	27	63	73	62	72	46	51	134	138	123	127	47	52
e	151	155	48	57	179	183	69	139	18	58	172	175	162	165	168	170
c	152	156	64	66	180	184	41	59	50	74	173	176	163	166	169	171
b	135	44	54	67	55	42	71	68	70	53	110	111	124	75	125	43
f	78	76	79	60	181	185	153	157	143	146	174	177	164	167	136	140
Shaded columns correspond to Para library plasmids; unshaded columns correspond to Plas library plasmids. The names of the plasmids are pCHxxx, where xxx is the number in table. The labels on each column and row show the -35 site and -10 site combinations.
