# Supplementary material for: Tuning the dynamic range of bacterial promoters regulated by ligand-inducible transcription factors
Source: Nat Commun. 2018 Jan 4;9:64. doi: 10.1038/s41467-017-02473-5 (PMC5754348; doi:10.1038/s41467-017-02473-5)
Supplement: Supplementary file 6 — Supplementary Data 3 [file 41467_2017_2473_MOESM6_ESM.xlsx]

## Sheet: Sheet1
Strain	Activator	Minus35	Minus10	Group	Strength(Inducer-)	Strength(Inducer+)
CY015	AraC	a	A	1	33.0173	21.5282
CY015	AraC	a	A	2	21.752	19.816
CY015	AraC	a	A	3	20.8184	18.7968
CY015	AraC	d	A	1	16.276	92.2233
CY015	AraC	d	A	2	16.2973	79.3651
CY015	AraC	d	A	3	15.7778	74.0153
CY015	AraC	e	A	1	18.441	42.3185
CY015	AraC	e	A	2	7.35236	47.9781
CY015	AraC	e	A	3	3.65236	43.9052
CY015	AraC	c	A	1	12.5628	21.9762
CY015	AraC	c	A	2	4.59669	20.7586
CY015	AraC	c	A	3	7.03852	19.1004
CY015	AraC	b	A	1	19.2991	15.1761
CY015	AraC	b	A	2	23.2909	19.6265
CY015	AraC	b	A	3	21.7447	18.3505
CY015	AraC	f	A	1	27.4277	181.313
CY015	AraC	f	A	2	18.984	168.117
CY015	AraC	f	A	3	21.0699	158.992
CY015	AraC	a	B	1	24.7634	590.318
CY015	AraC	a	B	2	22.0832	593.308
CY015	AraC	a	B	3	14.2238	605.52
CY015	AraC	d	B	1	366.161	48889.5
CY015	AraC	d	B	2	377.517	51087.4
CY015	AraC	d	B	3	326.215	50774.1
CY015	AraC	e	B	1	198.224	33849.4
CY015	AraC	e	B	2	197.446	36169.1
CY015	AraC	e	B	3	198.783	33482.8
CY015	AraC	c	B	1	64.7473	10948.2
CY015	AraC	c	B	2	60.9814	9946.11
CY015	AraC	c	B	3	62.8579	11120.3
CY015	AraC	b	B	1	23.3219	1536.4
CY015	AraC	b	B	2	17.6462	1442.07
CY015	AraC	b	B	3	17.3918	1500.53
CY015	AraC	f	B	1	6143.95	49212.3
CY015	AraC	f	B	2	5396.82	50709.3
CY015	AraC	f	B	3	5643.08	50459
CY015	AraC	a	G	1	68.4485	13053.3
CY015	AraC	a	G	2	65.7439	14310.7
CY015	AraC	a	G	3	75.7054	14081.8
CY015	AraC	d	G	1	3955.59	101865
CY015	AraC	d	G	2	3828.2	111991
CY015	AraC	d	G	3	3741.47	107261
CY015	AraC	e	G	1	2740.48	100359
CY015	AraC	e	G	2	2739.23	103584
CY015	AraC	e	G	3	2592.83	97138.7
CY015	AraC	c	G	1	832.893	85045.9
CY015	AraC	c	G	2	799.032	77225.2
CY015	AraC	c	G	3	798.674	86131.6
CY015	AraC	b	G	1	191.122	39702.6
CY015	AraC	b	G	2	195.185	39048.5
CY015	AraC	b	G	3	205.501	41202
CY015	AraC	f	G	1	51674	100074
CY015	AraC	f	G	2	51569.9	100275
CY015	AraC	f	G	3	52600.6	96857.1
CY015	AraC	a	E	1	52.7241	1699.94
CY015	AraC	a	E	2	46.8809	1603.64
CY015	AraC	a	E	3	43.1686	1489.46
CY015	AraC	d	E	1	744.746	78002.5
CY015	AraC	d	E	2	761.767	78769.4
CY015	AraC	d	E	3	732.547	76792
CY015	AraC	e	E	1	510.437	62538.9
CY015	AraC	e	E	2
CY015	AraC	e	E	3	492.116	65981.5
CY015	AraC	c	E	1	150.75	29760.3
CY015	AraC	c	E	2	149.72	32213
CY015	AraC	c	E	3	146.089	29709.3
CY015	AraC	b	E	1	64.4277	4973.67
CY015	AraC	b	E	2	62.1014	5088.14
CY015	AraC	b	E	3	59.2313	4855.83
CY015	AraC	f	E	1	9614.19	74701.9
CY015	AraC	f	E	2	9575.18	78021.8
CY015	AraC	f	E	3	10091.7	73777.7
CY015	AraC	a	D	1	45.5003	780.409
CY015	AraC	a	D	2	40.8278	760.345
CY015	AraC	a	D	3	35.2341	721.832
CY015	AraC	d	D	1	470.755	73965.4
CY015	AraC	d	D	2	443.234	74634.9
CY015	AraC	d	D	3	441.229	66220.2
CY015	AraC	e	D	1	257.009	51928.5
CY015	AraC	e	D	2	256.373	52008.8
CY015	AraC	e	D	3	261.519	49722.6
CY015	AraC	c	D	1	88.5289	15599.7
CY015	AraC	c	D	2	94.0339	15671.5
CY015	AraC	c	D	3	91.7878	14910.9
CY015	AraC	b	D	1	46.7339	2037.17
CY015	AraC	b	D	2	47.0775	2180.61
CY015	AraC	b	D	3	43.2219	1983.74
CY015	AraC	f	D	1	6077.95	71695
CY015	AraC	f	D	2	6411	72303.3
CY015	AraC	f	D	3	5983.45	70376.4
CY015	AraC	a	C	1	24.8319	563.808
CY015	AraC	a	C	2	27.2423	550.176
CY015	AraC	a	C	3	22.9529	560.17
CY015	AraC	d	C	1	354.186	51062.7
CY015	AraC	d	C	2	320.82	48511.4
CY015	AraC	d	C	3	321.237	50059.6
CY015	AraC	e	C	1	177.917	35351.6
CY015	AraC	e	C	2	205.596	38303
CY015	AraC	e	C	3	203.438	38583.6
CY015	AraC	c	C	1	66.4847	10130.1
CY015	AraC	c	C	2	56.4642	9690.41
CY015	AraC	c	C	3	59.8274	10755.1
CY015	AraC	b	C	1	30.7031	1376.44
CY015	AraC	b	C	2	26.0574	1439.82
CY015	AraC	b	C	3	27.7299	1321.3
CY015	AraC	f	C	1	4602.74	50797.5
CY015	AraC	f	C	2	4349.38	51241.7
CY015	AraC	f	C	3	4460.42	49804.5
CY015	AraC	a	F	1	43.9516	4220.41
CY015	AraC	a	F	2	33.4305	4397.76
CY015	AraC	a	F	3	37.9723	4504.08
CY015	AraC	d	F	1	1231.4	80440.7
CY015	AraC	d	F	2	1099.38	85932.2
CY015	AraC	d	F	3	1077.56	84488.1
CY015	AraC	e	F	1	814.454	74028.4
CY015	AraC	e	F	2	821.337	84870.9
CY015	AraC	e	F	3	843.783	83332.5
CY015	AraC	c	F	1	274.682	56516.1
CY015	AraC	c	F	2	239.92	60892.5
CY015	AraC	c	F	3	270.728	60453.7
CY015	AraC	b	F	1	83.7679	14592.4
CY015	AraC	b	F	2	69.4444	15601.3
CY015	AraC	b	F	3	64.5797	16077.1
CY015	AraC	f	F	1	14514.3	70895
CY015	AraC	f	F	2	13740.9	82158.7
CY015	AraC	f	F	3	14193	77106.4
CY015	AraC	a	H	1	282.945	66574.5
CY015	AraC	a	H	2	269.149	59815.3
CY015	AraC	a	H	3	291.135	64876.1
CY015	AraC	d	H	1	14771.9	100893
CY015	AraC	d	H	2	13943.4	96849.4
CY015	AraC	d	H	3	14161	95980.4
CY015	AraC	e	H	1	10146.3	94780.9
CY015	AraC	e	H	2	9780.38	103646
CY015	AraC	e	H	3	10394.5	100924
CY015	AraC	c	H	1	3589.53	93625.3
CY015	AraC	c	H	2	3510.18	92867
CY015	AraC	c	H	3	3474.93	96204.2
CY015	AraC	b	H	1	929.247	86525.3
CY015	AraC	b	H	2	962.553	83205.5
CY015	AraC	b	H	3	881.878	82727.6
CY015	AraC	f	H	1	85086.1	109817
CY015	AraC	f	H	2	83444.2	116612
CY015	AraC	f	H	3	85036.5	109931
CY015	LasR	a	A	1	0	9.97733
CY015	LasR	a	A	2	-13.8443	9.97733
CY015	LasR	a	A	3	3.44751	14.7544
CY015	LasR	d	A	1	29.2912	61.7665
CY015	LasR	d	A	2	25.3727	68.9061
CY015	LasR	d	A	3	36.1815	68.3913
CY015	LasR	e	A	1	20.3433	129.405
CY015	LasR	e	A	2	24.4886	127.373
CY015	LasR	e	A	3	17.3862	129.964
CY015	LasR	c	A	1	34.0452	22.7698
CY015	LasR	c	A	2	24.4077	25.5684
CY015	LasR	c	A	3	20.3121	33.5517
CY015	LasR	b	A	1	20.5617	47.0446
CY015	LasR	b	A	2	28.8712	59.3594
CY015	LasR	b	A	3	16.9753	51.1816
CY015	LasR	f	A	1	59.9376	827.387
CY015	LasR	f	A	2	52.1973	806.11
CY015	LasR	f	A	3	65.9189	914.255
CY015	LasR	a	B	1	4.16413	158.337
CY015	LasR	a	B	2	4.25233	168.672
CY015	LasR	a	B	3	7.83745	177.626
CY015	LasR	d	B	1	219.691	26969.4
CY015	LasR	d	B	2	231.208	29159.8
CY015	LasR	d	B	3	205.177	26712.3
CY015	LasR	e	B	1	263.852	59788.5
CY015	LasR	e	B	2	284.732	62859.1
CY015	LasR	e	B	3	295.537	60197.4
CY015	LasR	c	B	1	90.7322	11819.7
CY015	LasR	c	B	2	83.1817	11867.6
CY015	LasR	c	B	3	83.4161	11305.8
CY015	LasR	b	B	1		1906.42
CY015	LasR	b	B	2	37.2439	1897.71
CY015	LasR	b	B	3	39.8925	1860.08
CY015	LasR	f	B	1	8585.34	77259.6
CY015	LasR	f	B	2	8711.71	83502.4
CY015	LasR	f	B	3	9509.56	78182.4
CY015	LasR	a	G	1	20.2703	2337.01
CY015	LasR	a	G	2	23.3023	2369.49
CY015	LasR	a	G	3	22.6025	2486.44
CY015	LasR	d	G	1	2708.54	90400
CY015	LasR	d	G	2	2768.43	91729.4
CY015	LasR	d	G	3	2763.77	97158.3
CY015	LasR	e	G	1	3515	110650
CY015	LasR	e	G	2	3407.51	125677
CY015	LasR	e	G	3	3342.35	112158
CY015	LasR	c	G	1	988.436
CY015	LasR	c	G	2	929.175	76096.1
CY015	LasR	c	G	3	936.518	77703.4
CY015	LasR	b	G	1	171.18
CY015	LasR	b	G	2	153.502	29104.1
CY015	LasR	b	G	3	163.676	28461.3
CY015	LasR	f	G	1	59935.9	125739
CY015	LasR	f	G	2	60957	132100
CY015	LasR	f	G	3	58707	141326
CY015	LasR	a	E	1		229.027
CY015	LasR	a	E	2	20.3346	292.362
CY015	LasR	a	E	3	22.0749	299.552
CY015	LasR	d	E	1	376.237	31303.1
CY015	LasR	d	E	2	384.082	35082.6
CY015	LasR	d	E	3	375.63	36531.5
CY015	LasR	e	E	1	434.178	63756.4
CY015	LasR	e	E	2	488.897	68566.6
CY015	LasR	e	E	3	451.371	73612.6
CY015	LasR	c	E	1	140.041	15433.2
CY015	LasR	c	E	2	145.106	15505.4
CY015	LasR	c	E	3	151.464
CY015	LasR	b	E	1	73.2505	3002.61
CY015	LasR	b	E	2	79.6784	3192.49
CY015	LasR	b	E	3	79.1132	2860.84
CY015	LasR	f	E	1	11513.9	84761.9
CY015	LasR	f	E	2	11420.7	89348.7
CY015	LasR	f	E	3	11634.4	94970
CY015	LasR	a	D	1	15.8281	174.108
CY015	LasR	a	D	2	11.5656	193.021
CY015	LasR	a	D	3	20.3051	186.113
CY015	LasR	d	D	1	245.839	28537.5
CY015	LasR	d	D	2	250.435	29124.5
CY015	LasR	d	D	3	237.543	31036.7
CY015	LasR	e	D	1	283.833	62974
CY015	LasR	e	D	2	292.542	67524.6
CY015	LasR	e	D	3	310.703	64186.8
CY015	LasR	c	D	1	100.494	12405.9
CY015	LasR	c	D	2	92.6952	12949.7
CY015	LasR	c	D	3	95.4307	13871.5
CY015	LasR	b	D	1	60.3884	2079.39
CY015	LasR	b	D	2	53.3365	2178.57
CY015	LasR	b	D	3	55.3527	2486.02
CY015	LasR	f	D	1	8461.65	92108.8
CY015	LasR	f	D	2	8227.09	95579
CY015	LasR	f	D	3	9330.82	108436
CY015	LasR	a	C	1	12.5429	305.292
CY015	LasR	a	C	2	6.95786	297.497
CY015	LasR	a	C	3	6.47312	296.392
CY015	LasR	d	C	1	202.471	25089.5
CY015	LasR	d	C	2	197.4	24363.6
CY015	LasR	d	C	3	210.05	24397.1
CY015	LasR	e	C	1	247.308	53341.1
CY015	LasR	e	C	2	250.235	53369.7
CY015	LasR	e	C	3	251.724	53786.9
CY015	LasR	c	C	1	87.8462	10161.7
CY015	LasR	c	C	2	73.4773	9941.71
CY015	LasR	c	C	3	89.0861	9810.74
CY015	LasR	b	C	1	45.1988	1584
CY015	LasR	b	C	2	41.6672	1549.54
CY015	LasR	b	C	3	50.0851	1623.55
CY015	LasR	f	C	1	6812.52	87028.1
CY015	LasR	f	C	2	7235.44	89451.1
CY015	LasR	f	C	3	7705.3	84978.7
CY015	LasR	a	F	1	13.2678	1231.4
CY015	LasR	a	F	2	13.9156	1099.38
CY015	LasR	a	F	3	24.2258	1077.56
CY015	LasR	d	F	1	739.224	70893.2
CY015	LasR	d	F	2	597.068	56386.6
CY015	LasR	d	F	3	622.258	58770.4
CY015	LasR	e	F	1	785.002	89389.6
CY015	LasR	e	F	2	746.08	89619.5
CY015	LasR	e	F	3	812.658	86606.8
CY015	LasR	c	F	1	217.709	33130.3
CY015	LasR	c	F	2	211.808	34771.3
CY015	LasR	c	F	3	243.655	32069.6
CY015	LasR	b	F	1	61.9309	7699.97
CY015	LasR	b	F	2	68.5834	7557.55
CY015	LasR	b	F	3	78.7115	7688.13
CY015	LasR	f	F	1	19099	87886.8
CY015	LasR	f	F	2	18470.2	85867.5
CY015	LasR	f	F	3	20422.1	88604.5
CY015	LasR	a	H	1	76.761	27512.6
CY015	LasR	a	H	2	71.3607	27894.1
CY015	LasR	a	H	3	79.8908	29421.8
CY015	LasR	d	H	1	19182.9	126094
CY015	LasR	d	H	2	18239.4	132879
CY015	LasR	d	H	3	18760.1	133047
CY015	LasR	e	H	1	17122.2	117630
CY015	LasR	e	H	2	19069.6	131737
CY015	LasR	e	H	3	18154.4	131507
CY015	LasR	c	H	1	4774.42	106210
CY015	LasR	c	H	2	4536.56	103906
CY015	LasR	c	H	3	4684.84	117242
CY015	LasR	b	H	1	734.098	76081.2
CY015	LasR	b	H	2	699.831	80214.6
CY015	LasR	b	H	3	736.563	86870.7
CY015	LasR	f	H	1	140152	151890
CY015	LasR	f	H	2	115852	156447
CY015	LasR	f	H	3	121357	162098
