# Supplementary material for: Tuning the dynamic range of bacterial promoters regulated by ligand-inducible transcription factors
Source: Nat Commun. 2018 Jan 4;9:64. doi: 10.1038/s41467-017-02473-5 (PMC5754348; doi:10.1038/s41467-017-02473-5)
Supplement: Supplementary file 7 — Supplementary Data 4 [file 41467_2017_2473_MOESM7_ESM.xlsx]

## Sheet: Sheet1
	Pbad(ara-WT)		Para-bD		Para-dE		Para-eG
Arabinose	Strength	SD	Strength	SD	Strength	SD	Strength	SD
0	23.1026	4.60367	45.6777	2.13377	746.353	14.6765	2690.85	84.8878
0.0001	21.5111	4.65797	39.5132	1.83675	801.837	28.3797	2563.53	124.417
0.0005	25.0108	5.49949	47.8122	2.09347	895.577	36.5443	2841.04	119.519
0.001	32.6391	4.20545	49.7774	3.74986	1038.41	24.0156	3238.22	34.0185
0.005	82.6671	26.9477	60.6148	4.153	1950.13	267.923	5324.49	723.063
0.01	287.179	49.9917	154.207	5.63316	6021.28	373.907	11228.1	1628.19
0.05	812.234	25.6675	343.632	12.7544	18588.9	978.882	28173.1	797.894
0.1	1308.72	86.6141	510.716	19.4977	26886.4	1001.81	37834.7	2058.15
0.5	2822.26	193.455	1122.05	23.0055	53822.6	4355.75	73917.9	4666.03
1	3675.09	42.1138	1601.01	65.5743	73054.6	4587.66	93554.5	4618.5
5	4634	120.726	2067.17	101.81	77854.7	996.966	100361	3222.86
10	4399.13	67.044	1958.68	43.5207	74294.6	1218.88	97789.4	4554.69
50	4096.76	301.236	1805.39	12.9435	71003.3	1434.73	97459.7	6916.9
conc.(mM)
	PlasWT		Plas-bD		Plas-dE		Plas-eG
3-OC12HSL	Strength	SD	Strength	SD	Strength	SD	Strength	SD
0	213.807	10.9778	56.3592	3.63206	378.65	4.71456	3421.62	87.1897
1e-06	226.142	5.51775	53.8389	5.16077	382.76	14.4402	3434.71	52.2327
5e-06	290.893	16.3107	57.3129	3.89862	469.423	11.9974	4023.09	104.024
1e-05	383.255	18.0184	62.1893	2.50609	576.841	13.9215	5024.93	221.767
5e-05	1144.18	47.9012	137.711	7.53427	1385.21	43.3251	13555.8	563.051
0.0001	2211.59	48.2367	196.647	7.33231	2499.71	46.6619	22361.1	743.843
0.0005	8655.72	349.837	575.593	5.3112	8932.71	283.652	57138.8	1560.47
0.001	13136.5	629.726	868.054	49.0524	13296.9	428.163	73671.4	1668.94
0.005	27965.1	2217.46	1781.25	41.8733	26354.5	389.338	114604	11718
0.01	28342.8	1550.11	1947.53	82.4489	27953.9	883.103	112985	5661.74
0.05	34775	1477.32	2304.88	86.6002	34967.9	1030.48	121635	1887.67
0.1	35391.9	1298.92	2247.99	212.019	34305.7	2699.37	116162	8274.87
0.5	34425.8	1326.76	2266.42	141.624	29959	995.261	108352	2144.77
conc.(uM)
