# Supplementary material for: Tuning the dynamic range of bacterial promoters regulated by ligand-inducible transcription factors
Source: Nat Commun. 2018 Jan 4;9:64. doi: 10.1038/s41467-017-02473-5 (PMC5754348; doi:10.1038/s41467-017-02473-5)
Supplement: Supplementary file 8 — Supplementary Data 5 [file 41467_2017_2473_MOESM8_ESM.xlsx]

## Sheet: Sheet1
Strain	Activator	Minus35	Minus10	Group	Strength (IPTG-, Arabinose/3-C12HSL-)	Strength (IPTG-, Arabinose/3-C12HSL+)	Strength (IPTG+, Arabinose/3-C12HSL-)	Strength (IPTG+, Arabinose/3-C12HSL+)
CY021	AraC	a	A	1	0	1.87345	6.54565	10.4067
CY021	AraC	a	A	2	-2.0349	-1.84961	2.10107	7.60715
CY021	AraC	a	A	3	-3.862	0	5.80746	11.8466
CY021	AraC	d	A	1	-7.37409	-10.049	0	67.6395
CY021	AraC	d	A	2	-13.7154	-12.5101	2.91469	47.2648
CY021	AraC	d	A	3	-10.0944	-7.24096	0	54.0526
CY021	AraC	e	A	1	-2.26343	-4.33485	4.58912	37.9408
CY021	AraC	e	A	2	-2.38727	-2.10002	6.92008	40.3121
CY021	AraC	e	A	3	-4.55229	13.961	11.0914	41.9342
CY021	AraC	c	A	1	-2.22091	-6.08587	10.6617	19.596
CY021	AraC	c	A	2	-2.23612	-8.19935	4.47223	18.3589
CY021	AraC	c	A	3	-4.45867	-6.13241	9.31272	19.1641
CY021	AraC	b	A	1	-9.74771	-12.0116	-3.6629	9.83401
CY021	AraC	b	A	2	-13.1424	-11.9652	-10.4665	9.80759
CY021	AraC	b	A	3	-16.6203	-11.4658	-3.2016	8.816
CY021	AraC	f	A	1	-2.30023	6.7669	12.0847	214.373
CY021	AraC	f	A	2	-4.61274	2.31964	14.1401	159.982
CY021	AraC	f	A	3	-6.5709	3.89544	11.8993	177.062
CY021	AraC	a	B	1	4.34339	6.1396	16.8543	366.791
CY021	AraC	a	B	2	2.1616	6.53645	18.0915	362.448
CY021	AraC	a	B	3	0	5.32646	19.3734	361.656
CY021	AraC	d	B	1	10.1923	539.308	116.031	29978.3
CY021	AraC	d	B	2	8.22959	521.287	107.333	26009.6
CY021	AraC	d	B	3	4.01881	529.61	105.864	24747.3
CY021	AraC	e	B	1	7.49078	265.454	69.5822	19451.8
CY021	AraC	e	B	2	-1.95207	253.025	78.5441	18770.9
CY021	AraC	e	B	3	4.12209	269.52	80.8264	18913.2
CY021	AraC	c	B	1	7.67936	57.5585	35.6155	5989.55
CY021	AraC	c	B	2	6.14231	53.0419	35.0844	5472.28
CY021	AraC	c	B	3	4.15337	61.6344	39.2792	5267.19
CY021	AraC	b	B	1	1.95617	11.7124	16.8695	862.878
CY021	AraC	b	B	2	0	7.60404	14.6612	889.62
CY021	AraC	b	B	3	0	9.90793	18.2422	912.932
CY021	AraC	f	B	1	50.4453	1496.28	2347.47	33122.2
CY021	AraC	f	B	2	45.865	1348.1	2473.91	30048.9
CY021	AraC	f	B	3	42.4658	1535.36	2634.23	33098
CY021	AraC	a	G	1	-2.86579	58.9994	11.9533	7326.38
CY021	AraC	a	G	2	-11.3207	55.9599	12.3432	6799.53
CY021	AraC	a	G	3	-9.12913	64.8257	9.52502	6660.49
CY021	AraC	d	G	1	15.5762	1579.94	1178.46	49551.8
CY021	AraC	d	G	2	11.3364	1660.42	1125.98	45169.7
CY021	AraC	d	G	3	8.28096	1619.33	1173.5	48260.8
CY021	AraC	e	G	1	7.0072	1407.52	799.046	41949
CY021	AraC	e	G	2	5.33159	1411.43	833.384	43722.9
CY021	AraC	e	G	3	5.25191	1568.72	959.197	46742.6
CY021	AraC	c	G	1	-2.42891	514.928	216.673	33704.9
CY021	AraC	c	G	2	-5.18549	567.732	241.386	36878.9
CY021	AraC	c	G	3	-2.59822	623.076	244.025	35646.4
CY021	AraC	b	G	1	-2.48083	160.235	54.015	18294.3
CY021	AraC	b	G	2	-11.274	148.129	55.5806	18729
CY021	AraC	b	G	3	-8.40928	168.219	56.1238	17900.5
CY021	AraC	f	G	1	258.878	2243.67	19456.4	45225.9
CY021	AraC	f	G	2	253.954	2467.8	19074.2	46367.5
CY021	AraC	f	G	3	248.532	2616.34	20338.2	49130.6
CY021	AraC	a	E	1	-2.38727	12.3201	18.8444	911.963
CY021	AraC	a	E	2	-2.59595	13.9479	17.7334	962.749
CY021	AraC	a	E	3	0		23.5576	934.918
CY021	AraC	d	E	1	11.8913	1128.13	190.046	47581.9
CY021	AraC	d	E	2	4.75453	1201.46	193.672	44663.1
CY021	AraC	d	E	3	6.76868	1124.12	182.6	44913.7
CY021	AraC	e	E	1	8.29566	626.83	116.424	33340.1
CY021	AraC	e	E	2	4.55595	721.159	131.489	38728.4
CY021	AraC	e	E	3	4.60963	724.764	135.847	37253.8
CY021	AraC	c	E	1	2.02794	170.207	42.5972	13747.7
CY021	AraC	c	E	2	4.5947	167.709	50.6237	16580
CY021	AraC	c	E	3	4.38851	194.51	44.8924	14817
CY021	AraC	b	E	1	0	33.497	21.5307	2486.58
CY021	AraC	b	E	2	2.27889	33.6294	24.5974	3028.1
CY021	AraC	b	E	3	2.55043	41.3523	29.8797	2682.11
CY021	AraC	f	E	1	69.045	2189.04	3303.02	44625.7
CY021	AraC	f	E	2	70.9512	2332.51	3623.49	47951.6
CY021	AraC	f	E	3	74.6071	2491.42	3797.06	46836.7
CY021	AraC	a	D	1	2.32083	2.22849	12.3654	529.408
CY021	AraC	a	D	2	0	0	15.1053	515.455
CY021	AraC	a	D	3	-4.82443	6.48638	14.4319	507.13
CY021	AraC	d	D	1	11.0379	736.88	120.357	39654.6
CY021	AraC	d	D	2	4.49788	697.022	120.216	35028
CY021	AraC	d	D	3	0	661.636	126.401	34772.5
CY021	AraC	e	D	1	2.01818	324.396	80.0739	24020.2
CY021	AraC	e	D	2	2.13079	330.864	83.3064	24338.8
CY021	AraC	e	D	3	0	340.958	91.5424	23922.5
CY021	AraC	c	D	1	0	70.8796	29.0033	7124.29
CY021	AraC	c	D	2	-2.24465	79.5325	35.9281	7403.04
CY021	AraC	c	D	3	-2.26453	86.9325	30.7039	8055.92
CY021	AraC	b	D	1	-2.14556	4.92132	12.7847	1121.48
CY021	AraC	b	D	2	-6.94604	9.59377	14.3789	1148.3
CY021	AraC	b	D	3	-4.69352	9.15328	21.5158	1216.67
CY021	AraC	f	D	1	53.3736	1747.75	2292.39	40593.6
CY021	AraC	f	D	2	47.8129	1751.88	2405.14	38625.1
CY021	AraC	f	D	3	43.288	1972.21	2565.4	41817.3
CY021	AraC	a	C	1	-10.8212	-9.94502	9.10505	332.811
CY021	AraC	a	C	2	-15.449	-6.90134	3.98701	350.964
CY021	AraC	a	C	3	-18.4175	-6.59153	7.90005	340.225
CY021	AraC	d	C	1	-7.01793	460.165	113.098	36858.1
CY021	AraC	d	C	2	-10.4537	483.355	107.537	36370.3
CY021	AraC	d	C	3	-13.5179	522.615	103.531	36107.4
CY021	AraC	e	C	1	-9.52956	190.684	54.1789	21705.8
CY021	AraC	e	C	2	-11.8281	379.336	106.249	29516.7
CY021	AraC	e	C	3	-13.8419	296.136	75.4865	26133.5
CY021	AraC	c	C	1	-9.38603	35.5708	15.0663	5358.5
CY021	AraC	c	C	2	-13.3327	35.4967	20.0697	4917.2
CY021	AraC	c	C	3	-17.4014	56.1057	13.6478	5547.28
CY021	AraC	b	C	1	-13.3431	-6.77506	0	841.475
CY021	AraC	b	C	2	-18.4175	-11.0362	0	724.466
CY021	AraC	b	C	3	-21.79	-6.4566	3.66922	819.856
CY021	AraC	f	C	1	30.8002	1447.64	2344.04	43095.1
CY021	AraC	f	C	2	34.4788	1418.9	2203.32	43667.9
CY021	AraC	f	C	3	28.3665	1631.54	2170.55	42459.4
CY021	AraC	a	F	1	2.61435	38.1545	24.0064	2604.49
CY021	AraC	a	F	2	-2.63715	38.1378	18.5246	2387.52
CY021	AraC	a	F	3	-4.8281	43.7924	14.8396	2524.62
CY021	AraC	d	F	1	20.9894	1839.19	390.211	55150.2
CY021	AraC	d	F	2	12.7146	1679.68	374.477	49991.4
CY021	AraC	d	F	3	9.37198	1702.38	381.862	48626.8
CY021	AraC	e	F	1	12.4563	1318.87	284.225	51325.2
CY021	AraC	e	F	2	9.80091	1254.65	260.918	49468.7
CY021	AraC	e	F	3	14.2344	1503.15	308.222	53827.6
CY021	AraC	c	F	1	4.14073	470.649	87.8476	30317.6
CY021	AraC	c	F	2	4.4352	448.623	87.1842	29696.4
CY021	AraC	c	F	3	4.66251	471.424	102.868	29234.5
CY021	AraC	b	F	1	4.70238	98.4477	34.0749	8413.68
CY021	AraC	b	F	2	2.48751	89.6059	34.253	7244.36
CY021	AraC	b	F	3	-2.64522	111.385	35.143	7135.75
CY021	AraC	f	F	1	146.657	2605.1	6811.75	51088.4
CY021	AraC	f	F	2	151.353	2436.16	7267.29	49412
CY021	AraC	f	F	3	149.039	2839.01	7171.41	49257.3
CY021	AraC	a	H	1	0	511.188	83.6903	36766.8
CY021	AraC	a	H	2	-2.68717	463.43	80.0229	35189.4
CY021	AraC	a	H	3	-2.85612	504.39	80.1782	35755.2
CY021	AraC	d	H	1	118.542	2494.09	6996.41	66965.1
CY021	AraC	d	H	2	111.474	2533.36	6399.35	63479.3
CY021	AraC	d	H	3	109.999	2651.95	7146.13	65081.7
CY021	AraC	e	H	1	84.5007	2651.6	4838.49	70148.1
CY021	AraC	e	H	2	87.5602	2658.59	4828.17	68718.5
CY021	AraC	e	H	3	86.8676	2789.13	5397.37	71448
CY021	AraC	c	H	1	25.7348	1423.07	1519.31	57413.8
CY021	AraC	c	H	2	22.2298	1459.86	1578.31	58024.2
CY021	AraC	c	H	3	28.5499	1593.33	1647.24	57306.3
CY021	AraC	b	H	1	11.1408	1992.41	412.342	55425.9
CY021	AraC	b	H	2	11.5254	1950.57	419.751	53839.3
CY021	AraC	b	H	3	9.46059	2196.04	471.786	52617.7
CY021	AraC	f	H	1	827.874	3370.09	39940.2	62309.2
CY021	AraC	f	H	2	835.111	3319.32	40898.9	66109.9
CY021	AraC	f	H	3	891.958	3783.77	43797.2	67615.9
CY021	LasR	a	A	1	-9.84788	6.87076	-3.47745	3.53236
CY021	LasR	a	A	2	-8.55461	8.25182	0	9.36485
CY021	LasR	a	A	3	-8.81332	8.78536	-5.90138	6.18829
CY021	LasR	d	A	1	-21.2111	27.8396	7.5883	50.9739
CY021	LasR	d	A	2	-23.0794	17.6619	3.51565	49.6411
CY021	LasR	d	A	3	-20.8227	26.7527	7.16419	46.6798
CY021	LasR	e	A	1	-3.40632	11.2959	13.8809	104.596
CY021	LasR	e	A	2	-6.926	17.5043	10.8164	92.287
CY021	LasR	e	A	3	-13.2354	15.7791	13.2723	93.2466
CY021	LasR	c	A	1	-10.4436	19.3808	13.1888	44.2052
CY021	LasR	c	A	2	-16.762	17.8906	6.90375	24.7893
CY021	LasR	c	A	3	-14.044	20.2485	6.69959	28.0308
CY021	LasR	b	A	1	-11.4234	0	0	8.49246
CY021	LasR	b	A	2	-15.3794	0	7.98112	4.08516
CY021	LasR	b	A	3	-18.7452	3.76692	3.7167	8.38724
CY021	LasR	f	A	1	-2.93454	42.3357	34.6999	726.697
CY021	LasR	f	A	2	-9.01314	44.9299	35.6485	668.055
CY021	LasR	f	A	3	-5.89737	52.9585	32.825	674.051
CY021	LasR	a	B	1	-3.48731	19.2758	10.8144	137.493
CY021	LasR	a	B	2	-6.85163	15.7748	10.2347	138.959
CY021	LasR	a	B	3	-3.07225	26.261	9.16717	144.5
CY021	LasR	d	B	1	3.17806	320.984	143.255	20183.6
CY021	LasR	d	B	2	2.93661	337.524	143.352	18759.6
CY021	LasR	d	B	3	0	341.202	145.086	21210.7
CY021	LasR	e	B	1	0	699.65	160.751	44979.8
CY021	LasR	e	B	2	2.83511	767.841	173.709	48863.7
CY021	LasR	e	B	3	5.65718	811.446	181.516	47541
CY021	LasR	c	B	1	5.54043	145.181	59.322	8582.53
CY021	LasR	c	B	2	-2.70228	148.067	55.8622	8321.47
CY021	LasR	c	B	3	2.9865	169.785	64.3033	8767.67
CY021	LasR	b	B	1	-3.0532	41.6314	30.3119	1419.61
CY021	LasR	b	B	2	-5.8569	52.5922	25.8699	1369.19
CY021	LasR	b	B	3	0	57.8671	34.4105	1507.81
CY021	LasR	f	B	1	107.477	3957.25	5354.96	64219.4
CY021	LasR	f	B	2	116.501	3882.56	5003.54	61634.4
CY021	LasR	f	B	3	112.322	4671.64	5422.08	64411.8
CY021	LasR	a	G	1	-23.0695	22.2605	-4.77933	1757.25
CY021	LasR	a	G	2	-30.0533	17.2649	0	1820.75
CY021	LasR	a	G	3	-19.2329	24.1755	0	1779.26
CY021	LasR	d	G	1	18.5134	1988.13	1566.23	82494.1
CY021	LasR	d	G	2	7.18731	1980.11	1620.08	79520.7
CY021	LasR	d	G	3	11.2389	1973.29	1643.88	78336.1
CY021	LasR	e	G	1	28.2118	3398.42	1855.39	85915.2
CY021	LasR	e	G	2	18.2107	3660.27	2125.77	93059.9
CY021	LasR	e	G	3	23.9664	3631.76	2041.81	97413.9
CY021	LasR	c	G	1	0	954.937	488.801	60011.7
CY021	LasR	c	G	2	-11.1312	1002.37	502.313	64695.1
CY021	LasR	c	G	3	-7.28725	1092.18	496.188	62904.6
CY021	LasR	b	G	1	-13.8872	267.3	68.6525	20999
CY021	LasR	b	G	2	-15.2415	285.331	72.4282	21499.8
CY021	LasR	b	G	3	-10.9984	312.304	72.9886	22678
CY021	LasR	f	G	1	547.223	7454.26	32326.3	80120
CY021	LasR	f	G	2	568.833	7774.45	32775.1	77012.9
CY021	LasR	f	G	3	656.391	8787.72	34916.3	81371.7
CY021	LasR	a	E	1	-3.74665	4.03737	3.96054	200.347
CY021	LasR	a	E	2	-10.6823	0	0	197.093
CY021	LasR	a	E	3	-11.1347	7.19849	3.56381	196.025
CY021	LasR	d	E	1	-3.52309	532.258	234.671	29614.8
CY021	LasR	d	E	2	3.55924	559.065	210.052	26651.7
CY021	LasR	d	E	3	-3.35823	527.068	198.542	25868
CY021	LasR	e	E	1	3.0011	1465.08	277.845	59719
CY021	LasR	e	E	2	3.05956	1316.62	257.403	57190
CY021	LasR	e	E	3	3.26217	1301.22	402.24	58762.4
CY021	LasR	c	E	1	0	249.44	81.3408	11635.2
CY021	LasR	c	E	2	-3.24564	249.4	85.1581	12721.5
CY021	LasR	c	E	3	0	232.97	75.9224	12122
CY021	LasR	b	E	1	8.83295	65.2215	53.7871	2745.22
CY021	LasR	b	E	2	-10.5514	54.8905	36.6258	2408.14
CY021	LasR	b	E	3	-6.84626	69.145	30.7198	2410.19
CY021	LasR	f	E	1	174.378	5987	6924.89	78340.7
CY021	LasR	f	E	2	153.299	5899.05	6473.27	79128.9
CY021	LasR	f	E	3	143.742	6432.71	6851.17	82766.8
CY021	LasR	a	D	1	-7.75583	12.2577	7.40875	128.92
CY021	LasR	a	D	2	-7.57832	11.4481	-4.16295	120.705
CY021	LasR	a	D	3	-14.7225	13.2752	7.3707	128.099
CY021	LasR	d	D	1	0	388.818	149.165	24141.9
CY021	LasR	d	D	2	-3.27836	400.179	141.562	20181.3
CY021	LasR	d	D	3	-3.49816	393.587	147.372	20987.7
CY021	LasR	e	D	1	3.09341	815.998	170.67	49306.8
CY021	LasR	e	D	2	0	754.997	205.816	52805.9
CY021	LasR	e	D	3	-3.3086	863.544	202.192	48019.8
CY021	LasR	c	D	1	-9.5232	154.8	61.3466	9276.06
CY021	LasR	c	D	2	-9.19107	180.148	47.8099	8693.57
CY021	LasR	c	D	3	-9.86137	182.421	46.625	8414.33
CY021	LasR	b	D	1	-6.85155	41.4255	22.0837	1606.23
CY021	LasR	b	D	2	-6.69698	34.4819	24.1438	1506.86
CY021	LasR	b	D	3	-6.87618	50.8762	21.3888
CY021	LasR	f	D	1	110.097	4097	4771.36	75412.3
CY021	LasR	f	D	2	108.361	4280.09	4625.21	71779.9
CY021	LasR	f	D	3	92.913	4190.36	5099.01
CY021	LasR	a	C	1	-19.9528	-4.36956	-4.12966	203.285
CY021	LasR	a	C	2	-20.8941	-4.48962	-8.67116	185.669
CY021	LasR	a	C	3	-24.4688	0	-12.8249	204.615
CY021	LasR	d	C	1	-7.19907	280.877	100.065	19451.6
CY021	LasR	d	C	2	-11.7929	289.094	98.4377	18746.8
CY021	LasR	d	C	3	-14.3382	301.812	105.306	18265.4
CY021	LasR	e	C	1	-6.64627	578.922	122.338	42137.5
CY021	LasR	e	C	2	-18.2121	546.127	110.763	42077.2
CY021	LasR	e	C	3	-10.4264	591.407	121.178	41341.7
CY021	LasR	c	C	1	-14.2788	99.6329	23.3822	5984.79
CY021	LasR	c	C	2	-14.7799	104.105	28.8841	6187.87
CY021	LasR	c	C	3	-17.4348	119.969	32.2245	6383.52
CY021	LasR	b	C	1	-14.5585	20.3469	7.86195	966.641
CY021	LasR	b	C	2	-23.0505	20.5855	7.77169	1034.22
CY021	LasR	b	C	3	-19.4133	33.3718	16.447	1013.73
CY021	LasR	f	C	1	69.8281	3326.33	3836.96	70769.6
CY021	LasR	f	C	2	57.9773	3243.45	3591.25	68503.9
CY021	LasR	f	C	3	57.8524	3782.52	3583.12	71137.2
CY021	LasR	a	F	1	-3.10043	32.0239	10.5659	594.1
CY021	LasR	a	F	2	-6.16719	23.9433	9.68254	575.474
CY021	LasR	a	F	3	-12.5633	24.8228	6.55614	598.968
CY021	LasR	d	F	1	12.5188	1300.54	418.191	56143.5
CY021	LasR	d	F	2	11.4016	1211.92	492.77	49740.8
CY021	LasR	d	F	3	5.55931	1241.86	409.421	47492.4
CY021	LasR	e	F	1	10.8088	2571.75	458.691	72771.3
CY021	LasR	e	F	2	8.22399	2607.36	482.149	71573.4
CY021	LasR	e	F	3	13.9863	2741.63	472.128	74951.3
CY021	LasR	c	F	1	5.1876	542.786	125.491	25823.4
CY021	LasR	c	F	2	5.99291	645.392	149.541	29289.3
CY021	LasR	c	F	3	2.74417	615.741	143.756	27000.3
CY021	LasR	b	F	1	0	132.268	42.7382	6041.17
CY021	LasR	b	F	2	0	134.49	48.8289	6022.51
CY021	LasR	b	F	3	-3.08001	137.979	45.3053	5999.27
CY021	LasR	f	F	1	296.066	7109.94	10204.1	77321.7
CY021	LasR	f	F	2	277.055	7430.23	11892.7	74623.6
CY021	LasR	f	F	3	301.927	7827.41	15527.4	77583.2
CY021	LasR	a	H	1	-12.3647	356.774	45.3234	21783.4
CY021	LasR	a	H	2	-12.6869	320.486	40.1151	20698.2
CY021	LasR	a	H	3	-7.98108	368.009	53.0693	21544.4
CY021	LasR	d	H	1	270.175	9304.62	10775.5	112391
CY021	LasR	d	H	2	276.167	10058.2	11500.9	110735
CY021	LasR	d	H	3	267.496	10173.2	11460	112310
CY021	LasR	e	H	1	218.349	8241.03	10045.1	114477
CY021	LasR	e	H	2	233.367	8276.1	11251.1	115965
CY021	LasR	e	H	3	162.118	7636.4	9511.81	110457
CY021	LasR	c	H	1	48.7755	3374.86	2558.11	94867.2
CY021	LasR	c	H	2	50.0157	3632.89	2662.86	85538.6
CY021	LasR	c	H	3	45.2581	3787.62	2767.88	102734
CY021	LasR	b	H	1	0	1393.38	384.406	70200.8
CY021	LasR	b	H	2	3.78211	1384.36	420.472	66394.9
CY021	LasR	b	H	3	-7.62241	1547.28	456.516	70592.2
CY021	LasR	f	H	1	1703.82	12571	63387.4	98079.7
CY021	LasR	f	H	2	1556.2	11170	64327.9	95301.4
CY021	LasR	f	H	3	1649.69	12473.9	65302.1	93368
