# Supplementary material for: Tuning the dynamic range of bacterial promoters regulated by ligand-inducible transcription factors
Source: Nat Commun. 2018 Jan 4;9:64. doi: 10.1038/s41467-017-02473-5 (PMC5754348; doi:10.1038/s41467-017-02473-5)
Supplement: Supplementary file 9 — Supplementary Data 6 [file 41467_2017_2473_MOESM9_ESM.xlsx]

## Sheet: Sheet1
Plasmid	Activator	-35 and -10	Repressor	Strain
pCH9	AraI1+I2	wt	N/A	CY021
pCH28†	AraI1+I2	d+G (18bp Spacer)	LacOs+LacO1	CY021
pCH114	AraI1+I2	d+E	LacOs+LacO1	CY021
pCH115	AraI1+I2	d+E	TetO2	CY021
pCH225	AraI1+I2	d+E	LacOs+ TetO2	CY021
pCH118	AraI1+I2	d+E	N/A	CY021
pCH221	AraI1+I2	d+F	LacOs+LacO1	CY021
pCH222	AraI1+I2	d+F	TetO2	CY021
pCH223	AraI1+I2	d+F	LacOs+ TetO2	CY021
pPE1	AraI1+I2	b+D	LacOs+LacO1	CY021
pPE6	AraI1+I2	b+D	TetO2	CY021
pPE11	AraI1+I2	b+D	LacOs+ TetO2	CY021
pPE16	AraI1+I2	e+G	LacOs+LacO1	CY021
pPE21	AraI1+I2	e+G	TetO2	CY021
pPE26	AraI1+I2	e+G	LacOs+ TetO2	CY021
pCH197	XylI1+I2	wt	N/A	CY021
pCH198	XylI1+I2	d+E	LacOs+LacO1	CY021
pCH230	XylI1+I2	d+E	TetO2	CY021
pCH232	XylI1+I2	d+E	LacOs+ TetO2	CY021
pCH199	XylI1+I2	d+F	LacOs+LacO1	CY021
pCH231	XylI1+I2	d+F	TetO2	CY021
pCH233	XylI1+I2	d+F	LacOs+ TetO2	CY021
pPE5	XylI1+I2	b+D	LacOs+LacO1	CY021
pPE10	XylI1+I2	b+D	TetO2	CY021
pPE15	XylI1+I2	b+D	LacOs+ TetO2	CY021
pPE20	XylI1+I2	e+G	LacOs+LacO1	CY021
pPE25	XylI1+I2	e+G	TetO2	CY021
pPE30	XylI1+I2	e+G	LacOs+ TetO2	CY021
pCH10	RhlO	wt	N/A	CY021
pCH101	RhlO	d+E	LacOs+LacO1	CY021
pCH102	RhlO	d+E	TetO2	CY021
pCH107	RhlO	d+E	LacOs+ TetO2	CY021
pCH186	RhlO	d+F	LacOs+ LacO1	CY021
pCH187	RhlO	d+F	TetO2	CY021
pCH224	RhlO	d+F	LacOs+ TetO2	CY021
pPE4	RhlO	b+D	LacOs+LacO1	CY021
pPE9	RhlO	b+D	TetO2	CY021
pPE14	RhlO	b+D	LacOs+ TetO2	CY021
pPE19	RhlO	e+G	LacOs+LacO1	CY021
pPE24	RhlO	e+G	TetO2	CY021
pPE29	RhlO	e+G	LacOs+ TetO2	CY021
pCH31	LasO	wt	N/A	CY021
pCH226	LasO	d+E	LacOs+ LacO1	CY021
pCH228	LasO	d+E	TetO2	CY021
pCH244	LasO	d+E	LacOs+ TetO2	CY021
pCH227	LasO	d+F	LacOs+ LacO1	CY021
pCH229	LasO	d+F	TetO2	CY021
pCH245	LasO	d+F	LacOs+ TetO2	CY021
pPE2	LasO	b+D	LacOs+LacO1	CY021
pPE7	LasO	b+D	TetO2	CY021
pPE12	LasO	b+D	LacOs+ TetO2	CY021
pPE17	LasO	e+G	LacOs+LacO1	CY021
pPE22	LasO	e+G	TetO2	CY021
pPE27	LasO	e+G	LacOs+ TetO2	CY021
pCH236	LuxO	d+E	LacOs+ LacO1	CY019
pCH240	LuxO	d+E	TetO2	CY019
pCH242	LuxO	d+E	LacOs+ TetO2	CY019
pCH237	LuxO	d+F	LacOs+ LacO1	CY019
pCH241	LuxO	d+F	TetO2	CY019
pCH243	LuxO	d+F	LacOs+ TetO2	CY019
pPE3	LuxO	b+D	LacOs+LacO1	CY019
pPE8	LuxO	b+D	TetO2	CY019
pPE13	LuxO	b+D	LacOs+ TetO2	CY019
pPE18	LuxO	e+G	LacOs+LacO1	CY019
pPE23	LuxO	e+G	TetO2	CY019
pPE28	LuxO	e+G	LacOs+ TetO2	CY019
† pCH28 is derived from reference 9 of the main text (Lutz and Bujard, 1997).
