# Supplementary material for: Tuning the dynamic range of bacterial promoters regulated by ligand-inducible transcription factors
Source: Nat Commun. 2018 Jan 4;9:64. doi: 10.1038/s41467-017-02473-5 (PMC5754348; doi:10.1038/s41467-017-02473-5)
Supplement: Supplementary file 10 — Supplementary Data 7 [file 41467_2017_2473_MOESM10_ESM.xlsx]

## Sheet: Sheet1
		-		+		-		+		Inducer(Activator)
		-	sd	-	sd	+	sd	+	sd	IPTG(LacI)/aTC(TetR)
	Pbad(ara-WT)	31.1917	4.47598	6060.58	28.4002	15.9651	2.79472	4796.8	365.726
	Para/lac (Lutz)	1.83622	1.3215	31.8721	4.8209	1430.6	93.4858	32910.6	3311.24
	Para/lac-bD	-5.46067	8.28179	-11.4844	2.51894	15.9825	8.64828	1750.45	27.7941
	Para/lac-dE	-1.49788	2.5944	12.2819	4.81443	49.4037	6.26088	26563.2	1271.6
	Para/lac-dF	3.2458	2.83829	48.2145	5.90616	251.733	7.02986	62183.2	1130.9
	Para/lac-eG	-14.3364	4.89908	20.8197	2.2666	646.875	29.7455	59831.4	1897.11
	Para/tet-bD	1.50762	2.24632	-10.5477	2.55051	9.32366	2.28166	1949.08	52.5386
	Para/tet-dE	48.1449	5.90056	22.1364	4.48646	237.796	5.12165	70074.6	1046.05
	Para/tet-dF	52.303	5.76217	52.4777	3.59955	927.591	17.1109	84180.6	1888.64
	Para/tet-eG	20.2843	8.56674	23.5061	3.46938	1511.14	17.3667	72713.3	1468.78
	Pxyl-WT	330.989	33.7639	5828.13	574.875	337.728	12.6364	5545.95	458.226
	Pxyl/lac-bD	-2.68245	2.32314	-0.026075	4.34963	112.926	6.87397	1695.8	52.5177
	Pxyl/lac-dE	3.04053	2.63623	5.78905	2.52727	238.802	5.24706	6859.16	176.54
	Pxyl/lac-dF	8.66368	7.71633	31.6237	15.0434	1519.36	155.286	31867.4	755.809
	Pxyl/lac-eG	6.21194	12.0514	32.8999	5.45306	17666.4	360.167	59295.4	557.628
	Pxyl/tet-bD	6.67229	13.2705	-1.55736	9.48248	123.975	10.7017	2177.8	196.14
	Pxyl/tet-dE	52.5515	6.45452	50.6062	6.0288	1150.67	66.339	35636.1	743.323
	Pxyl/tet-dF	65.9475	6.06868	73.1403	3.61844	5014.48	169.882	60758.6	4665.13
	Pxyl/tet-eG	0	0	3.01834	5.22792	11680.7	188.493	32147.3	1161.36
	Prhl-WT	40.0815	8.0685	6206.52	904.018	41.2019	2.89967	5426.52	727.796
	Prhl/lac-bD	-35.079	3.48262	-32.2525	2.49401	-11.0967	2.31438	1198.5	50.294
	Prhl/lac-dE	-8.61547	4.71478	1.42461	2.46749	72.7899	5.04605	5909.9	147.707
	Prhl/lac-dF	-4.48102	4.41608	27.0706	2.76736	220.468	14.842	38102.4	672.517
	Prhl/lac-eG	-14.3179	4.53828	100.382	7.60316	1554.48	24.2267	81464.4	1805.67
	Prhl/tet-bD	-6.2122	2.55868	-1.51569	10.0372	6.31946	0.456179	1385.12	50.3454
	Prhl/tet-dE	30.4307	2.42052	30.4781	2.42841	159.169	6.59539	26371.5	1623.4
	Prhl/tet-dF	40.6485	3.48184	51.7902	5.67295	652.711	37.0105	69272.5	960.929
	Prhl/tet-eG	-4.62752	9.06336	3.97633	19.3828	507.758	472.556	27624.6	24565.2
	PlasWT	164.579	10.379	34775	1411.58	156.551	9.82507	31734.2	1573.3
	Plas/lac-bD	2.67908	2.32084	6.14666	5.32692	75.4109	10.4607	7939.1	344.333
	Plas/lac-dE	-5.64415	2.28721	38.3132	40.5563	66.9584	2.57374	26635.7	358.571
	Plas/lac-dF	-8.5901	8.13899	68.0811	2.13066	299.768	9.34316	94211	1461.72
	Plas/lac-eG	-29.9691	7.76473	32.0365	1.50437	726.457	20.6901	51830.6	973.151
	Plas/tet-bD	3.59633	0.22684	-4.2257	1.81608	83.63	0.150158	2719.82	103.789
	Plas/tet-dE	4.43977	0.0621898	6.23036	7.23841	446.553	23.562	30139.1	1923.02
	Plas/tet-dF	8.62938	2.94145	52.4819	4.37251	1134.99	119.114	96691.4	4130.78
	Plas/tet-eG	-2.23607	1.34556	39.5506	4.74554	1293.31	54.0467	54782.8	695.709
	PluxWT	1162.3	16.0816	70732.3	3611.98	1072.89	35.7558	68945.3	2487.97
	Plux/lac-bD	-30.4175	51.3872	-43.6326	55.5601	-65.0339	88.2712	10805	1757.61
	Plux/lac-dE	-11.0872	4.07423	3.98197	6.89697	40.1169	2.20053	22816.7	1044.23
	Plux/lac-dF	-1.62564	7.03175	33.0196	5.36747	149.924	8.03254	52047.6	1388.74
	Plux/lac-eG	40.8855	27.0021	213.305	4.63738	2429.19	162.387	73508.6	3614.36
	Plux/tet-bD	8.58412	18.1972	39.8643	25.6858	37.6875	14.5405	7461.74	810.11
	Plux/tet-dE	16.3551	9.68764	21.8589	5.70768	167.85	7.51858	44631.7	2273.03
	Plux/tet-dF	20.3977	4.30195	38.063	7.13829	594.093	38.1501	55003	2286.55
	Plux/tet-eG	-65.8023	92.367	-58.089	55.6718	2023.3	175.429	54668.3	5687.23
