# Supplementary material for: Tuning the dynamic range of bacterial promoters regulated by ligand-inducible transcription factors
Source: Nat Commun. 2018 Jan 4;9:64. doi: 10.1038/s41467-017-02473-5 (PMC5754348; doi:10.1038/s41467-017-02473-5)
Supplement: Supplementary file 11 — Supplementary Data 8 [file 41467_2017_2473_MOESM11_ESM.xlsx]

## Sheet: Sheet1
		-		+		-		-		+		+		-		+		Inducer(Activator)
		-		-		+		-		+		-		+		+		IPTG
		-	SD	-	SD	-	SD	+	SD	-	SD	+	SD	+	SD	+	SD	aTC
	Para/lac/tet-bD	-10.0542	2.2411	-20.7991	1.93706	10.5613	0.156808	-41.093	0.0588807	-19.8431	6.38672	-49.4948	2.43492	-26.4773	0.33471	1419.78	91.2603
	Para/lac/tet-dE	0.649487	2.45358	0.673955	3.47215	32.1805	2.11372	-2.38886	2.37962	72.9493	3.40308	251.574	11.0613	104.302	11.2608	50151.6	1529.53
	Para/lac/tet-dF	2.98517	1.30368	6.45769	1.76041	30.3509	2.18107	-2.41134	2.41546	315.73	6.79475	686.319	11.3987	292.024	11.6888	63721	905.681
	Para/lac/tet-eG	-8.42903	7.56784	-16.5156	2.77882	13.9752	4.3204	-11.942	7.98649	106.164	89.1536	93.9164	89.3198	407.041	333.304	44044.4	35830.7
	Pxyl/lac/tet-bD	-1.4338	6.7357	-8.04111	8.22312	22.5222	8.54307	-26.1553	5.6289	-5.1013	7.31484	-38.9596	7.83865	27.1957	49.16	808.466	722.136
	Pxyl/lac/tet-dE	11.2956	5.52874	13.8754	5.11391	61.2008	3.24251	5.0369	1.96212	56.4358	2.47209	59.4535	1.15647	550.121	27.7192	14398.2	349.691
	Pxyl/lac/tet-dF	12.7195	2.96703	7.99997	2.04296	67.8683	4.44205	26.6073	5.50459	103.647	1.7326	154.506	7.30355	2032.46	70.1016	32816.4	1175.23
	Pxyl/lac/tet-eG	2.02415	7.77184	-15.5772	0.442689	56.0015	3.18126	28.6715	12.1318	148.597	3.876	178.641	17.0249	13583.1	149.87	52737	2661.9
	Prhl/lac/tet-bD	-7.93624	9.04145	-14.9648	5.80794	24.3119	8.99695	-37.3714	2.56739	-2.75831	8.73713	-36.761	2.62533	-7.31479	7.01767	1125.96	55.2076
	Prhl/lac/tet-dE	-4.47356	5.37774	-3.28726	3.32659	25.5165	1.58211	-3.15055	3.16893	22.3241	6.7649	43.6501	2.89585	119.68	8.11148	7168.2	291.986
	Prhl/lac/tet-dF	4.22612	1.779	4.95531	1.55205	61.8279	2.43525	6.05139	0.327467	131.665	6.57613	264.817	9.26875	395.57	21.094	65646.2	10043.7
	Prhl/lac/tet-eG	-15.0005	9.13789	-18.2573	2.89461	18.5523	7.61635	-17.6789	11.5291	175.95	15.3099	284.503	4.3872	1073.14	30.5758	70986	1617.55
	Plas/lac/tet-bD	-2.7539	4.35743	-15.1987	5.62618	58.7657	41.847	-37.0811	3.72877	3.72407	12.4375	-44.3112	7.29124	-4.58082	22.0198	2196.36	1917.07
	Plas/lac/tet-dE	0.960982	4.69426	-0.972557	1.68452	103.338	4.47746	-2.11961	1.83836	69.1475	0.738018	161.131	7.58142	198.929	1.6994	37323.6	734.796
	Plas/lac/tet-dF	3.86121	4.31077	5.31618	4.93567	116.742	5.41545	3.12731	0.0591458	269.006	6.31753	595.676	29.1266	429.574	9.96964	86073.1	1321.49
	Plas/lac/tet-eG	-11.7052	1.95427	-9.18657	6.20529	11.1021	5.14829	-13.573	6.38781	461.61	5.84833	353.159	18.0381	962.821	20.2873	86972.1	2129.23
	Plux/lac/tet-bD	12.7006	3.62034	11.5875	4.1435	55.7495	2.72482	-15.6675	3.06945	9.11031	5.4131	-25.6761	4.01363	-10.848	10.3269	6809.66	441.999
	Plux/lac/tet-dE	0.955781	1.65546	-0.169697	2.67569	60.6458	25.7676	165.821	11.9773	58.8147	1.81626	171.644	3.11621	107.611	4.34756	37921.2	2491.38
	Plux/lac/tet-dF	2.17134	4.72262	7.06904	3.51853	128.791	73.5663	509.849	29.7547	201.081	20.1389	533.849	20.0493	351.131	40.5452	57460.8	4244.26
	Plux/lac/tet-eG	-44.6738	43.9586	7.05712	135.001	-73.7504	23.5474	-96.1179	29.3492	112.542	29.8068	372.566	53.6744	1530.88	66.0012	51343	3449.39
